# Supplementary material for: Partial photoswitching of rod-shaped phycobilisome production in the cyanobacterium Synechocystis sp. PCC 6803
Source: Plant Cell Physiol. 2025 Jun 11;66(9):1274–83. doi: 10.1093/pcp/pcaf064 (PMC12461855; doi:10.1093/pcp/pcaf064)
Supplement: Table_S1_pcaf064 [file table_s1_pcaf064.xlsx]

## Sheet: Sheet1
	Table S1. LC-MS/MS analysis of the band corresponding to CpcG/CpcL
	Sample No.	Protein	gene	M.W.	Mscot Score	Detected peptides	Coverage (%)	Accession
	G1	Phycobilisome rod-core linker polypeptide CpcG	cpcG	28902	385	26	49	P73093
	G2	Photosystem I-associated linker protein CpcL	cpcL	28523	259	27	46	P74625
		Phycobilisome rod-core linker polypeptide CpcG	cpcG	28902	139	7	30	P73093
	R1	Phycobilisome rod-core linker polypeptide CpcG	cpcG	28902	253	22	34	P73093
	R2	Photosystem I-associated linker protein CpcL	cpcL	28523	345	33	43	P74625
		Phycobilisome rod-core linker polypeptide CpcG	cpcG	28902	90	5	18	P73093
	FR1	Phycobilisome rod-core linker polypeptide CpcG	cpcG	28902	374	24	43	P73093
	FR2	Photosystem I-associated linker protein CpcL	cpcL	28523	430	29	51	P74625
		Phycobilisome rod-core linker polypeptide CpcG	cpcG	28902	57	4	18	P73093
